# Supplementary material for: Transplant or dialysis: What’s the better choice for RCC-induced ESRD patients? A 20-year analysis of OPTN/UNOS data
Source: Front Oncol. 2022 Sep 29;12:955771. doi: 10.3389/fonc.2022.955771 (PMC9558276; doi:10.3389/fonc.2022.955771)
Supplement: Supplementary Table 1 — Baseline and status of three types of RCC recipients and donors. LD, living donor; DCD, donation after circulatory death; DBD, donation after brain death; BMI, body mass index; CsA, cyclosporin A; IL-2, IL-2 receptor antibody; M, male; MPA, mycophenolic acid; mTOR, mammalian target of rapamycin inhibitor; SD, standard deviation; TAC, tacrolimus; Y, yes; yrs, years. [file Table_1.xlsx]

## Sheet: table8
Characteristics		LD (n=214)	DCD (n=103)	DBD (n=412)	p value
Age, yrs, mean (SD)		58.98 (11.46)	60.08 (11.19)	58.87 (11.21)	0.617
Sex, M, No.(%)		162 ( 75.7)	75 ( 72.8)	312 ( 75.7)	0.818
Ethnicity, No.(%)	White	175 ( 81.8)	62 ( 60.2)	272 ( 66.0)	<0.001
	Black	23 ( 10.7)	31 ( 30.1)	104 ( 25.2)
	Hispanic	12 ( 5.6)	8 ( 7.8)	26 ( 6.3)
BMI >=30kg/m2, Y, No.(%)		82 ( 38.3)	40 ( 38.8)	142 ( 34.5)	0.532
Diabetes, Y, No.(%)		26 ( 12.1)	17 ( 16.5)	54 ( 13.1)	0.563
Private health insurance , No.(%)		105 ( 49.1)	35 ( 34.0)	133 ( 32.3)	<0.001
Education level, College degree，No.(%)		137 ( 64.0)	48 ( 46.6)	208 ( 50.5)	0.006
Working for income, Y, No.(%)		74 ( 34.6)	26 ( 25.2)	93 ( 22.6)	<0.001
Dialysis, Y, No.(%)		149 ( 69.6)	87 ( 84.5)	330 ( 80.1)	0.002
Immunosuppressant at discharge, No.(%)	IL-2	101 ( 47.2)	70 ( 68.0)	246 ( 59.7)	0.001
	T-cell depletion	86 ( 40.2)	20 ( 19.4)	112 ( 27.2)	<0.001
	CsA	13 ( 6.1)	1 ( 1.0)	26 ( 6.3)	0.094
	TAC	124 ( 57.9)	52 ( 50.5)	247 ( 60.0)	0.22
	MPA	153 ( 71.5)	62 ( 60.2)	299 ( 72.6)	0.045
	mTOR inhibitor	3 ( 1.4)	0 ( 0.0)	15 ( 3.6)	0.051
Donor age, yrs, mean (SD)		44.85 (12.36)	39.47 (14.91)	41.04 (16.90)	0.003
Donor BMI, kg/m2, mean (SD)		27.08 (3.76)	29.32 (8.03)	28.13 (7.24)	0.015
Donor creatinine, mg/dL, mean (SD)		NaN (NA)	1.04 (0.62)	1.32 (1.34)	0.038
Donor smoking history,N, No.(%)		56 ( 26.2)	23 ( 22.4)	113( 27.4)	<0.001
Donor hypertension history, Y, No.(%)		119 ( 55.6)	78 ( 75.7)	266 ( 64.6)	0.002
Donor diabetes history, Y, No.(%)		117 ( 54.7)	70 ( 68.0)	207 ( 50.2)	0.005
Death, No.(%)		20 (9.3)	10 (9.7)	108 (26.2)	<0.001
Cause of death, No.(%)	Cardiocerebrovascular	7 ( 35.0)	4 ( 40.0)	51 ( 47.2)	0.144
	Infection	1 ( 5.0)	1 ( 10.0)	22 ( 20.4)
	Cancer	12 ( 60.0)	5 ( 50.0)	35 ( 32.4)
