# Supplementary material for: Transplant or dialysis: What’s the better choice for RCC-induced ESRD patients? A 20-year analysis of OPTN/UNOS data
Source: Front Oncol. 2022 Sep 29;12:955771. doi: 10.3389/fonc.2022.955771 (PMC9558276; doi:10.3389/fonc.2022.955771)
Supplement: Supplementary Table 2 — Cox regression of RCC living donor versus donation after circulatory death versus donation after brain death for estimating survival benefit from transplantation. aStill-waiting group as a reference. bAdjusted for whether transplanted, age, sex, ethnicity, BMI, primary insurance, diabetes history, and dialysis before transplantation. CI, confidence interval; LD, living donor; DCD, donation after circulatory death; DBD, donation after brain death. [file Table_2.xlsx]

## Sheet: table9
Group		Unadjusted Hazard Ratioa (95%CI)	Adjustedb Hazard Ratio (95%CI)
RCC	Total	0.34(0.28-0.43)	0.32(0.26-0.41)
	LD	0.31(0.22-0.43)	0.29(0.20-0.42)
	DBD	0.40(0.31-0.53)	0.36(0.28-0.46)
	DCB	0.33(0.21-0.53)	0.31(0.19-0.50)
